# Supplementary material for: A New Demand for Improved Selectivity and Potency of Cyanine Dyes as Antiproliferative Agents Against Colorectal Cancer Cells
Source: Molecules. 2024 Nov 26;29(23):5581. doi: 10.3390/molecules29235581 (PMC11642940; doi:10.3390/molecules29235581)
Supplement: Supplementary file 1 [file molecules-29-05581-s001.zip]

Archive with 1 entries (1 files):
- molecules-3265966-supplementary.pdf
